# Supplementary material for: Structure-Based Analysis of Cefaclor Pharmacokinetic Diversity According to Human Peptide Transporter-1 Genetic Polymorphism
Source: Int J Mol Sci. 2024 Jun 22;25(13):6880. doi: 10.3390/ijms25136880 (PMC11241437; doi:10.3390/ijms25136880)
Supplement: Supplementary file 1 [file ijms-25-06880-s001.zip]

Archive with 1 entries (1 files):
- ijms-3046126-supplementary.pdf
